# Supplementary material for: Imprecise Cas12a/ssODN‐Mediated Editing of eIF4E1 Confers Dominant‐Negative Resistance to Potato Virus Y in Solanum tuberosum
Source: Mol Plant Pathol. 2026 Jun 30;27(7):e70305. doi: 10.1111/mpp.70305 (PMC13315812; doi:10.1111/mpp.70305)
Supplement: Supplementary file 16 — Table S2: Extended amplicon sequencing data. [file MPP-27-e70305-s018.xlsx]

## Sheet: Supp_for_Fig2
Table S2. Extended amplicon sequencing data
		_freq represents percentage of reads which were asigned to individual allele A, Ba+Bb, and B1. Example: In allele DN the 24% of all sample reads (1837 reads) belong to allele A, 53 % to allele Ba and Bb, and 23% to allele B1. _%mut represents how many of reads from individual allele were mutated. 0% no mutated reads, 100% all reads for that allele was mutated. To minimise background noise from li…						wt = allele without mutation
								Δ = deletion (Δ5 = deletion of 5 nt)
								Δ9_a, Δ9_b = different 9 nt long deletions
								INDELSUB = combination of insertion, deletion, and substitution (_1, _2, … different combinations). In each sample, only one combination was identified.					Total occurrence of reads corresponding to the 5', 3', and total 5'-3' regions of the inserted ssODN. The values correspond to the total number of reads in individual reads assigned to a given allele without applying a trashold to avoid unwanted filtering of reads that had mapping problems due to extensive INDELSUBs. Data represents intergration in forward (Fw) and reverse (Rv) orientation.
								∅ = empty set (allele was not detected or bellow treshold in amplicon seq)
Plant name	All_ABaBbB1_total_reads_above_treshold	A_freq	Ba+Bb_freq	B1_freq	A_%mutated	Ba+Bb_%mutated	B1_%mutated	A	Ba	Bb	B1	.	5'_A_Fw	5'_A_Rv	5'_B_Fw	5'_B_Rv	5'_B1_Fw	5'_B1_Rv	3'_A_Fw	3'_A_Rv	3'_B_Fw	3'_B_Rv	3'_B1_Fw	3'_B1_Rv	5'-3'_A_Fw	5'-3'_A_Rv	5'-3'_B_Fw	5'-3'_B_Rv	5'-3'_B1_Fw	5'-3'_B1_Rv	A_5'	Ba_5'	Bb_5'2	B1_5'	A_3'	Ba_3'	Bb_3'	B1_3'	A_3'_5'	Ba_3'_5'	Bb_3'_5'	B1_3'_5'	genotype
DN	1837	0.238432	0.534023	0.227545	0	0	0	wt	wt	wt	wt		6	0	0	0	3	0	1	0	0	0	1	0	0	0	0	0	0	0	-	-	-	-	-	-	-	-	-	-	-	-	1
A100	1080	0.472222	0.501852	0.0259259	1	0	1	Δ7	wt	∅	∅		3	0	0	10	0	0	0	0	0	0	0	0	0	0	0	0	0	0	-	-	-	-	-	-	-	-	-	-	-	-	24
A157	1367	0.286759	0.697147	0.0160936	1	1	0	Δ9_b	Δ9	Δ3	∅		1	0	0	4	0	0	0	0	0	0	0	0	0	0	0	0	0	0	-	-	-	-	-	-	-	-	-	-	-	-	27
A27	1440	0.238889	0.709028	0.0520833	0	0	0.48	wt	wt	wt	∅		4	0	2	5	0	0	0	0	0	0	0	0	0	0	0	0	0	0	-	-	-	-	-	-	-	-	-	-	-	-	3
A38	904	0.113938	0.668142	0.21792	1	0	0	INDELSUB_1	wt	wt	wt		63	0	7	4	0	0	0	0	0	0	0	0	0	0	0	0	0	0	+	-	-	-	-	-	-	-	-	-	-	-	12
Ba13	1065	0.28169	0.669484	0.0488263	0	0	0.576923	wt	wt	wt	INDELSUB_7		2	0	6	4	35	0	0	0	3	0	32	0	0	0	3	0	34	0	-	-	-	+	-	-	-	+	-	-	-	+	2
Ba2	982	0.123218	0.618126	0.258656	1	0	1	INDELSUB_2	wt	wt	Δ6		129	0	26	4	0	0	0	0	0	0	1	0	0	0	0	0	0	0	+	-	-	-	-	-	-	-	-	-	-	-	13
Ba25a	1332	0.024024	0.615616	0.36036	0	0.168293	1	∅	wt	INDELSUB_3	Δ7		3	0	0	140	0	0	0	0	0	0	0	0	0	0	0	0	0	0	-	-	+	-	-	-	-	-	-	-	-	-	14
Ba27	1700	0.0158824	0.605882	0.378235	0	0.823301	0	∅	Δ7	∅	wt		0	0	6	1	0	0	0	0	0	0	0	0	0	0	0	0	0	0	-	-	-	-	-	-	-	-	-	-	-	-	19
Ba28	1787	0.0251819	0.562395	0.412423	1	1	0	∅	Δ7	∅	wt		5	0	4	7	0	0	0	0	0	0	0	0	0	0	0	0	0	0	-	-	-	-	-	-	-	-	-	-	-	-	19
Ba29b	1139	0.0280948	0.544337	0.427568	1	0	1	∅	wt	INDELSUB_4	Δ7		1	0	5	120	0	0	0	0	0	0	0	0	0	0	0	0	0	0	-	-	+	-	-	-	-	-	-	-	-	-	16
Ba30	1494	0.00870147	0.592369	0.398929	0	0.218079	1	∅	wt	INDELSUB_4	Δ7		0	0	8	200	0	0	0	0	0	0	0	0	0	0	0	0	0	0	-	-	+	-	-	-	-	-	-	-	-	-	16
Ba32	1519	0.00921659	0.769585	0.221198	1	1	0	∅	Δ8	Δ11	wt		0	0	6	2	0	0	0	0	0	0	1	0	0	0	0	0	0	0	-	-	-	-	-	-	-	-	-	-	-	-	20
Ba44	1422	0	0.729958	0.270042	ND	1	0	∅	Δ13	INDELSUB_5	wt		5	0	414	5	0	0	0	0	0	0	0	0	0	0	0	0	0	0	-	-	+	-	-	-	-	-	-	-	-	-	18
Ba52	1334	0.0164918	0.766867	0.216642	0	1	0	∅	Δ8	Δ11	wt		1	0	2	3	1	0	0	0	0	0	1	0	0	0	0	0	1	0	-	-	-	-	-	-	-	-	-	-	-	-	20
Ba55	1285	0.0132296	0.761089	0.225681	0	1	0	∅	Δ8	Δ11	wt		0	0	4	1	3	0	1	0	0	0	3	0	0	0	0	0	3	0	-	-	-	-	-	-	-	-	-	-	-	-	20
Ba60	1133	0.315093	0.404237	0.280671	0	1	1	wt	Δ12_a	∅	Δ10		0	0	7	19	0	0	0	0	0	0	0	0	0	0	0	0	0	0	-	-	-	-	-	-	-	-	-	-	-	-	9
Ba7	1277	0.266249	0.722005	0.0117463	0	0.480477	0	wt	wt	Δ7	∅		1	0	0	6	0	0	0	0	0	0	0	0	0	0	0	0	0	0	-	-	-	-	-	-	-	-	-	-	-	-	8
BB15	1296	0	0.721451	0.278549	ND	0	1	∅	wt	wt	Δ8		0	0	0	0	0	0	0	0	0	0	0	0	0	0	0	0	0	0	-	-	-	-	-	-	-	-	-	-	-	-	15
BB19	1141	0.549518	0.450482	0	1	0	ND	Δ9_a	wt	∅	∅		0	0	0	0	0	0	0	0	0	0	0	0	0	0	0	0	0	0	-	-	-	-	-	-	-	-	-	-	-	-	26
BB25	1183	0.250211	0.749789	0	0	0.494927	ND	wt	wt	Δ7	∅		0	0	0	0	9	9	0	0	0	1	0	0	0	0	0	0	0	0	-	-	-	-	-	-	-	-	-	-	-	-	8
BB29	1783	0.34212	0.65788	0	1	0.521739	ND	Δ12	wt	Δ6	∅		0	0	0	0	0	0	0	0	0	0	0	0	0	0	0	0	0	0	-	-	-	-	-	-	-	-	-	-	-	-	21
BB36	1545	0.507443	0.492557	0	1	0	ND	Δ9_a	wt	∅	∅		0	0	0	0	0	0	0	0	0	0	0	0	0	0	0	0	0	0	-	-	-	-	-	-	-	-	-	-	-	-	26
BB38	1284	0.278816	0.721184	0	1	0.533477	ND	Δ2	wt	Δ18	∅		1	1	0	0	0	0	0	0	0	0	0	0	0	0	0	0	0	0	-	-	-	-	-	-	-	-	-	-	-	-	22
BB39	1261	0.239492	0.760508	0	1	0.541189	ND	Δ2	wt	Δ18	∅		0	0	0	0	1	1	0	1	0	1	0	0	0	0	0	0	0	0	-	-	-	-	-	-	-	-	-	-	-	-	22
DA116	1535	0.299674	0.700326	0	0	1	ND	wt	Δ8	Δ17	∅		1	0	0	0	5	0	0	0	0	0	0	0	0	0	0	0	0	0	-	-	-	-	-	-	-	-	-	-	-	-	10
DA117	1670	0.247904	0.752096	0	0	1	ND	wt	Δ8	Δ17	∅		0	0	0	0	0	0	0	0	0	0	0	0	0	0	0	0	0	0	-	-	-	-	-	-	-	-	-	-	-	-	10
DA118	981	0.393476	0.606524	0	1	0.205042	ND	Δ8	wt	INDELSUB_6	∅		0	0	0	0	1	0	0	4	0	122	0	0	0	0	0	0	0	0	-	-	-	-	-	-	+	-	-	-	-	-	25
DA124	1570	0.0159236	0.984076	0	0	0.508091	ND	∅	wt	Δ6	∅		0	0	0	0	3	0	0	0	0	5	0	0	0	0	0	0	0	0	-	-	-	-	-	-	-	-	-	-	-	-	17
DA16	1481	0.221472	0.749494	0.0290344	0	0.833333	0.372093	wt	Δ8	Δ18	∅		0	0	0	0	7	0	0	0	0	0	0	0	0	0	0	0	0	0	-	-	-	-	-	-	-	-	-	-	-	-	11
DB100	984	0.351626	0.537602	0.110772	0	0.251418	1	wt	wt	Δ17	INDELSUB_9		1	0	0	0	113	0	0	0	0	3	0	0	0	0	0	0	0	0	-	-	-	+	-	-	-	-	-	-	-	-	7
DB143	1812	0.247792	0.752208	0	0	1	ND	wt	Δ8	Δ17	∅		0	0	0	0	2	0	0	0	0	2	0	0	0	0	0	0	0	0	-	-	-	-	-	-	-	-	-	-	-	-	10
DB15	1256	0.265924	0.734076	0	0	0	ND	wt	wt	wt	∅		0	0	0	0	1	0	0	1	0	1	0	0	0	0	0	0	0	0	-	-	-	-	-	-	-	-	-	-	-	-	3
DB16	1931	0.349042	0.628172	0.0227861	0	0	0	wt	wt	wt	∅		0	0	1	0	0	0	0	0	0	0	8	0	0	0	0	0	0	0	-	-	-	-	-	-	-	-	-	-	-	-	3
DB190	829	0.386007	0.416164	0.197829	0	0	1	wt	wt	∅	INDELSUB_8		0	0	1	0	171	0	0	0	0	0	0	0	0	0	0	0	0	0	-	-	-	+	-	-	-	-	-	-	-	-	5
DB195	756	0.388889	0.400794	0.210317	0	0	1	wt	wt	∅	INDELSUB_8		0	0	1	0	166	0	0	0	0	0	0	0	0	0	0	0	0	0	-	-	-	+	-	-	-	-	-	-	-	-	5
DB201	1252	0.285144	0.714856	0	0	0.572067	ND	wt	wt	Δ12_b	∅		0	0	0	0	4	0	0	0	0	0	0	0	0	0	0	0	0	0	-	-	-	-	-	-	-	-	-	-	-	-	6
DB69	1349	0.502595	0.497405	0	1	0	ND	Δ5	wt	∅	∅		0	0	0	0	2	0	0	0	0	2	0	0	0	0	0	0	0	0	-	-	-	-	-	-	-	-	-	-	-	-	23
DB94	1039	0.489894	0.510106	0	1	0	ND	Δ5	wt	∅	∅		0	0	0	0	0	0	0	0	0	2	0	0	0	0	0	0	0	0	-	-	-	-	-	-	-	-	-	-	-	-	23
DB95	1241	0.111201	0.506849	0.38195	0.181159	0	0	wt	wt	∅	wt		0	0	0	0	18	0	0	0	0	4	0	0	0	0	0	0	0	0	-	-	-	-	-	-	-	-	-	-	-	-	4
