# Supplementary material for: Imprecise Cas12a/ssODN‐Mediated Editing of eIF4E1 Confers Dominant‐Negative Resistance to Potato Virus Y in Solanum tuberosum
Source: Mol Plant Pathol. 2026 Jun 30;27(7):e70305. doi: 10.1111/mpp.70305 (PMC13315812; doi:10.1111/mpp.70305)
Supplement: Supplementary file 17 — Table S3: Twenty‐eight potato edited plants have an unique genotype. [file MPP-27-e70305-s004.xlsx]

## Sheet: FigXY_table_main_fig
	StIF4E1 alleles
Plant name	A	Ba	Bb	B1
DN	wt	wt	wt	wt
A100	Δ7	wt	∅	∅
A157	Δ9	Δ9	Δ3	∅
A27	wt	wt	wt	∅
A38	INDELSUB	wt	wt	wt
Ba13	wt	wt	wt	INDELSUB
Ba2	INDELSUB	wt	wt	Δ6
Ba25	∅	wt	INDELSUB	Δ7
Ba27	∅	Δ7	∅	wt
Ba44	∅	Δ13	INDELSUB	wt
Ba52	∅	Δ8	Δ11	wt
Ba60	wt	Δ12	∅	Δ10
Ba7	wt	wt	Δ7	∅
BB15	∅	wt	wt	Δ8
BB25	wt	wt	Δ7	∅
BB29	Δ12	wt	Δ6	∅
BB36	Δ9	wt	∅	∅
BB38	Δ2	wt	Δ18	∅
DA116	wt	Δ8	Δ17	∅
DA118	Δ8	wt	INDELSUB	∅
DA124	∅	wt	Δ6	∅
DA16	wt	Δ8	Δ18	∅
DB100	wt	wt	Δ17	INDELSUB
DB143	wt	Δ8	Δ17	∅
DB16	wt	wt	wt	∅
DB190	wt	wt	∅	INDELSUB
DB201	wt	wt	Δ12	∅
DB94	Δ5	wt	∅	∅
DB95	wt	wt	∅	wt
Table S3. Twenty-eight potato edited plants have an unique genotype.
Mutation events identified in individual samples and alleles .
Note: For allele B, we were unable to determine which copy the mutation belongs to, as the two copies share the same sequence; thus, alleles Ba and Bb can be interchanged.
wt = allele without mutation; Δ = deletion; ∅ = empty set (allele was not detected in amplicon seq); INDELSUB = a combination of insertion, deletion, and substitution events within the allele (_1, _2, … different combinations). In each sample, only one combination was identified.
