# Supplementary material for: Imprecise Cas12a/ssODN‐Mediated Editing of eIF4E1 Confers Dominant‐Negative Resistance to Potato Virus Y in Solanum tuberosum
Source: Mol Plant Pathol. 2026 Jun 30;27(7):e70305. doi: 10.1111/mpp.70305 (PMC13315812; doi:10.1111/mpp.70305)
Supplement: Supplementary file 18 — Table S4: Oligonucleotides used. [file MPP-27-e70305-s009.xlsx]

## Sheet: Foglio1
		Table S4 Oligonucleotides used
		Molecular task	Primer name	Nucleotide sequencea	Lenght
		ssDNA used in Cpf1-mediated editing	St2/Pvr21	ATCCATTGGAGCATTCATGGACTTTTTGGTTTGATAGCCCAGAGGCTAAATCTCGACAAGCTGCTTGGGGAAGCTCAAGACGAAATGTCTACACTTTCTCCACTGTTGAAGATTTTTGGG	120
		crRNA	LbCpf1St	UAAUUUCUACUAAGUGUAGAUAUAGCCCUAUUGCUAAAUCUCGAC	45
		Screening of edited potato plants	St2-Pvr21_Fw	CGTCGTTTGATGCAGCTG	18
			St2-Pvr21_Rev	GCTTGTCGAGATTTAGCCTCT	21
			eIF4E_Con_Rev	GCAGTTTGTCGAGATTTAGCAATA	24
			eIF4E_Con110_Fw	CCATTGGAGCATTCATGGACT	21
			eIF4E_Con110_Rev	TCTTCAACAGTGGAGAAAGTGT	22
			eIF4E_LEI_Fw20	AGCTGAAATGGAGAGAACGA	20
		Potato eIF4E1 mutagenesis for yeast complementation	eIF4ESt2Pvr2_1Re	GCTTGTCGAGATTTAGCTTCAGGGCTATCAAACCAAAAAG	40
			eIF4ESt2Pvr2_1Fw	TGCTTGGGGAAGCTCAAGACGAAATGTCTACACTTTCTC	39
			eIF4ESt1Pvr2_1Re	GTTTGTCGAGATTTAGCTTCAGGGCTATCAACCAAAAAG	40
		Amplification of Arabidopsis eIF4E cDNA sequence	At eIF4E_Fw1	ATGGCGGTAGAAGACACTCCC	21
			At eIF4E_Rev708	TCAAGCGGTGTAAGCGTTCTT	21
		Amplification of potato Désirée eIF4E1 cDNA sequence	St eIF4E_Fw1	ATGGCAGCAGCTGAAATGGAGAGAACGACG	30
			St eIF4E_Rev696	TCATACGGTGTAACGATTCTTGGC	24
		Sequencing of eIF4E genes cloned in pBSK	M13 Fw	GTAAAACGACGGCCAGT	17
			M13 Rev	CAGGAAACAGCTATGAC	17
		Sequencing of eIF4E genes cloned in p424GPD	GPD promoter	GACGGTAGGTATTGATTGTA	20
			M13 Fw	GTAAAACGACGGCCAGT	17
		Inverse PCR on Bb29 plants	eIF4E1_FW_Mut	AGCCCAGAGGCTAAATCTCG	20
			eIF4E1_Rev_158	TGCTCCAATGGATGCTTCACT	21
			Rev 383	GGATTCGATTCCACACCTTG	20
		PVY Pa36 VPg amplification and sequencing	PVY_NTN_VPg_Fw	GAGACTGTGTCTCACCAAGGG	21
			PVY_NTN_VPg_Rev	CCATACATTTCAGACGTTCCATATT	25
		Sequencing of eIF4E genes cloned in pBin20	CaMVTerBack	GCGAAACCCTATAAGAACC	19
			eIF4E_Con_Rev	TCTTCAACAGTGGAGAAAGTGT	22
		Transgenic plants screening	Univ	CGCCAGGGTTTTCCCAGTCACGAC	24
			Rev	AGCGGATAACAATTTCACACAGGA	24
			St eIF4E_Fw1	ATGGCAGCAGCTGAAATGGAGAGAACGACG	30
			St eIF4E_Rev696	TCATACGGTGTAACGATTCTTGGC	24
			eIF4E_LEI_Fw20	AGCTGAAATGGAGAGAACGA	20
			Bb29_RevD12	TCCCCAAGCAGTTTGTATAGG	21
		Forward primers for the SteIF4E1 amplicon sequencing	St_fw_1	ACACTCTTTCCCTACACGACGCTCTTCCGATCTACATACTCAGAAGGTGAAATTGTTGAAGAATCA	66
			St_fw_2	ACACTCTTTCCCTACACGACGCTCTTCCGATCTATCAGAACAGAAGGTGAAATTGTTGAAGAATCA	66
			St_fw_3	ACACTCTTTCCCTACACGACGCTCTTCCGATCTCCAGCATTAGAAGGTGAAATTGTTGAAGAATCA	66
			St_fw_4	ACACTCTTTCCCTACACGACGCTCTTCCGATCTCTCAATGTAGAAGGTGAAATTGTTGAAGAATCA	66
			St_fw_5	ACACTCTTTCCCTACACGACGCTCTTCCGATCTCTTGAATAAGAAGGTGAAATTGTTGAAGAATCA	66
			St_fw_6	ACACTCTTTCCCTACACGACGCTCTTCCGATCTGAGTGATGAGAAGGTGAAATTGTTGAAGAATCA	66
			St_fw_7	ACACTCTTTCCCTACACGACGCTCTTCCGATCTGTAGACTAAGAAGGTGAAATTGTTGAAGAATCA	66
			St_fw_8	ACACTCTTTCCCTACACGACGCTCTTCCGATCTGACATAGGAGAAGGTGAAATTGTTGAAGAATCA	66
			St_fw_9	ACACTCTTTCCCTACACGACGCTCTTCCGATCTTCGAGTGCAGAAGGTGAAATTGTTGAAGAATCA	66
			St_fw_10	ACACTCTTTCCCTACACGACGCTCTTCCGATCTTGTTGAGCAGAAGGTGAAATTGTTGAAGAATCA	66
		Reverse primers for the SteIF4E1 amplicon sequencing	St_rv_1	GACTGGAGTTCAGACGTGTGCTCTTCCGATCTAGAGCTGTATCCGGGGAATCTCAGTAGC	60
			St_rv_2	GACTGGAGTTCAGACGTGTGCTCTTCCGATCTCTAATAGTATCCGGGGAATCTCAGTAGC	60
			St_rv_3	GACTGGAGTTCAGACGTGTGCTCTTCCGATCTGAGTTAGCATCCGGGGAATCTCAGTAGC	60
			St_rv_4	GACTGGAGTTCAGACGTGTGCTCTTCCGATCTTTGTGAAGATCCGGGGAATCTCAGTAGC	60
			St_rv_5	GACTGGAGTTCAGACGTGTGCTCTTCCGATCTTGTCTACTATCCGGGGAATCTCAGTAGC	60
			St_rv_6	GACTGGAGTTCAGACGTGTGCTCTTCCGATCTACTGCTATATCCGGGGAATCTCAGTAGC	60
		aRed, mutated nucleotides; blu, for the forward sequencing read; green, random 8 nt barcodes for the fw primers; brown, forward potato primer; orange, for the reverse sequencing read; black and Italic, random 8 nt barcodes for the reverse primers; pink, reverse potato primer.
